# Supplementary material for: Phase II/III weekly nab-paclitaxel plus gemcitabine or carboplatin versus gemcitabine/carboplatin as first-line treatment of patients with metastatic triple-negative breast cancer (the tnAcity study): study protocol for a randomized controlled trial
Source: Trials. 2015 Dec 16;16:575. doi: 10.1186/s13063-015-1101-7 (PMC4682258; doi:10.1186/s13063-015-1101-7)
Supplement: Additional file 1: — Approving ethical bodies. This file lists name, type, and location of ethical bodies that approved this study. (XLSX 22 kb) [file 13063_2015_1101_MOESM1_ESM.xlsx]

## Sheet: Study Start-Up Dashboard SSU
Country	Site #	PI Name	Site Account	Agency Type	Agency Name	Ethics Type
United States	1	Raymond, Marilyn	Florida Cancer Specialties	Ethics - Central	Schulman Associates IRB, Inc.	Central
United States	2	Charu, Veena	Pacific Cancer Medical Center Inc	Ethics - Central	Schulman Associates IRB, Inc.	Central
United States	3	Vaughn, Christopher	Hematology Oncology Associates of Fredericksburg	Ethics - Local	Mary Washington Hospital Institutional Review Board	Local
United States	4	Chaudhry, Arvind	Medical Oncology Associates	Ethics - Central	Schulman Associates IRB, Inc.	Central
United States	5	Tsai, Michaela	Virginia Piper Cancer Institute	Ethics - Central/Local	Quorum	Local
United States	6	Ali, Haythem	Henry Ford Health System	Ethics - Local	Henry Ford Health System Institutional Review Board	Local
United States	7	Sivarajan, Kulumani	Joliet Oncology-Hematology Associates Ltd.	Ethics - Central	Schulman Associates IRB, Inc.	Central
United States	8	Priego, Victor	Center For Cancer and Blood Disorders	Ethics - Central	Schulman Associates IRB, Inc.	Central
United States	9	Schwab, Richard	UC San Diego Moores Cancer Center	Ethics - Local	University of California, San Diego Human Research Protections Program	Local
Canada	10	Ayoub, Jean-Pierre	CHUM Notre Dame Hospital	Ethics - Local	Comite d'evaluation scientifique et d'ethique de la recherche	Local
United States	11	Gonzalez, Anneliese	UT Physicians General Medicine	Ethics - Local	University of Texas MD Anderson Cancer Center Institutional Review Board	Local
Canada	14	Marquis, Katerine	CSSS de Rimouski Neigette		Comite d'Ethique de la Recherche du Center de Sante et de Services Sociaux de Rimouski-Neigette	Local
United States	15	Shah, Varsha	Columbia Saint Mary's	Ethics - Local	New England Institutional Review Board	Local
United States	17	Cook, Bret	North Bend Medical Center	Ethics - Central	Schulman Associates IRB, Inc.	Central
United States	18	Kosmo, Michael	California Cancer Associates for Research and Excellence	Ethics - Central	Schulman Associates IRB, Inc.	Central
United States	19	Shtivelband, Mikhail	Ironwood Cancer and Research Centers	Ethics - Central	Schulman Associates IRB, Inc.	Central
United States	20	Beck, Joseph	Highlands Oncology Group	Ethics - Central	Schulman Associates IRB, Inc.	Central
United States	23	Shirinian, Mihran	Glendale Adventist Medical Center	Ethics - Central	Schulman Associates IRB, Inc.	Central
United States	24	DeCesare, Teresa	Lynn Cancer Institute	Ethics - Central	Schulman Associates IRB, Inc.	Central
United States	25	Knapp, Mark	Mark H Zangmeister Center	Ethics - Central	Schulman Associates IRB, Inc.	Central
Canada	26	Desbiens, Christine	Hopital du Saint Sacrement Laboratory		Comité d'éthique de la recherche du CHAU Hôtel-Dieu de Lévis	Local
Canada	27	Salim, Muhammad	Saskatchewan Cancer Agency		University of Saskatchewan Biomedical Research Ethics Board	Local
United States	28	Choksi, Janak	Alamance Regional Medical Cancer Center	Ethics - Local	Alamance Regional Medical Center Institutional Review Board	Local
United States	29	Brufsky, Adam	Magee Women's Hospital	Ethics - Central	Schulman Associates IRB, Inc.	Central
United States	30	Conlin, Allison	Providence Cancer Center Oncology Hematology	Ethics - Local	Providence Health and Services IRB	Local
United States	31	Manges, Robert	Investigative Clinical Research of Indiana, LLC	Ethics - Central	Schulman Associates IRB, Inc.	Central
United States	32	DiCarlo, Brian	Coastal Integrative Cancer Care	Ethics - Central	Schulman Associates IRB, Inc.	Central
United States	33	Ebrahimi, Behnam	Wilshire Oncology Medical Group	Ethics - Central	Schulman Associates IRB, Inc.	Central
United States	35	Charif, Mahmoud	University of Cincinnati	Ethics - Central	Schulman Associates IRB, Inc.	Central
United States	37	Holmes, Jarrod	St Joseph Heritage Healthcare	Ethics - Central	Schulman Associates IRB, Inc.	Central
United States	38	Reilly, Robert	St Mary Medical Center	Ethics - Local	St. Mary Medical Center Institutional Review Board	Local
United States	39	Adoo, Clarence	Arizona Center for Cancer Care	Ethics - Central	Schulman Associates IRB, Inc.	Central
United States	41	Butler, Charles	South Carolina Oncology Associates PA	Ethics - Central/Local	Western Institutional Review Board	Local
United States	42	Dichmann, Robert	Mission Hope Cancer Center	Ethics - Central	Schulman Associates IRB, Inc.	Central
United States	43	Chadha, Manpreet	Paulo Verde Hematology Oncology	Ethics - Central	Schulman Associates IRB, Inc.	Central
United States	44	Young, Robyn	Center For Cancer and Blood Disorders	Ethics - Central/Local	Western Institutional Review Board	Local
United States	45	Vogel, Charles	University of Miami	Ethics - Local	University Of Miami	Local
United States	47	Morrison, Jill	Drs. Forte Schleider & Attas PA	Ethics - Local	Englewood Hospital and Medical Center	Local
United States	48	Tkaczuk, Katherine	University of Maryland	Ethics - Local	University of Maryland Human Research Protections Office	Local
United States	49	Vukelja, Svetislava	Texas Oncology-Tyler	Ethics - Local	US Oncology Inc. Institutional Review Board	Local
United States	50	O'Shaughnessy, Joyce	Texas Oncology, P.A.	Ethics - Local	US Oncology Inc. Institutional Review Board	Local
United States	51	McIntyre, Kristi	Texas Oncology PA	Ethics - Local	US Oncology Inc. Institutional Review Board	Local
United States	52	Smith, John	Northwest Cancer Specialists PC	Ethics - Local	US Oncology Inc. Institutional Review Board	Local
United States	53	Wilks, Sharon	Cancer Care Centers of South Texas - HOAST	Ethics - Local	US Oncology Inc. Institutional Review Board	Local
United States	54	Yardley, Denise	Sarah Cannon Research Institute	Ethics - Central/Local	Western Institutional Review Board	Local
United States	55	Daniel, Brooke	Chattanooga Oncology Hematology Associates	Ethics - Central/Local	Western Institutional Review Board	Local
United States	56	Eakle, Janice	Florida Cancer Specialists (Sarasota Cattlemen)	Ethics - Central/Local	Western Institutional Review Board	Local
United States	57	Khatcheressian, James	Virginia Cancer Institute	Ethics - Central/Local	Western Institutional Review Board	Local
United States	58	Ward, Patrick	Oncology Hematology Care Inc	Ethics - Central/Local	Western Institutional Review Board	Local
United States	59	Wright, Gail	Florida Cancer Specialists (Engelwood)	Ethics - Central/Local	Western Institutional Review Board	Local
United States	60	Castrellon, Aurelio	Memorial Cancer Institute	Ethics - Central/Local	Western Institutional Review Board	Local
United States	65	Northfelt, Donald	Mayo Clinic Scottsdale	Ethics - Local	Mayo Clinic IRB	Local
United States	62	Rowland, Kendrith	Carle Cancer Center	Ethics - Central	Schulman Associates IRB, Inc.	Central
United States	63	Nimeh, Nadim	Cancer Centers of Southwest Oklahoma	Ethics - Central	Schulman Associates IRB, Inc.	Central
United States	64	Chamberlin, Mary	Dartmouth Hitchcock Medical Center	Ethics - Central	Schulman Associates IRB, Inc.	Central
United States	66	Tirona, Maria	Edwards Comprehensive Cancer Center		Marshall University Medical Center	Local
United States	67	Jaslowski, Anthony	St. Mary’s Hospital		St. Vincent Hospital and Health Care Center, Inc Institutional Review Board	Local
United States	68	Lyss, Alan	Missouri Baptist Medical Center	Ethics - Local	Missouri Baptist Medical Center Institutional Review Board	Local
United States	70	Arena, Francis	NYU Langone Arena Oncology	Ethics - Local	NYU School of Medicine Institutional Review Board	Local
United States	69	Kirshner, Jeffrey	Hematology/ Oncology Associates of Central New York	Ethics - Central	Schulman Associates IRB, Inc.	Central
Canada	72	Dent, Susan	Ottawa Hospital		Ottawa Health Science Network Research Ethics Board	Local
United States	71	Weckstein, Douglas	New Hampshire Oncology Hematology	Ethics - Central	Schulman Associates IRB, Inc.	Central
United States	73	Mowat, Rex	Toledo Community Oncology Program		Toledo Community Oncology Program Institutional Review Board	Local
United States	74	Moreno-Aspitia, Alvaro	Mayo Clinic Jacksonville	Ethics - Local	Mayo Clinic IRB	Local
United States	75	Liu, Minetta	Mayo Clinic	Ethics - Local	Mayo Clinic IRB	Local
United States	76	Coleman, Morton	Clinical Research Alliance Inc	Ethics - Central	Schulman Associates IRB, Inc.	Central
United States	77	Shabazz, Lloyd	Delta Hematologyoncology Associates	Ethics - Central	Schulman Associates IRB, Inc.	Central
United States	79	Graff, Stephanie	Midwest Physicians Group	Ethics - Central	Schulman Associates IRB, Inc.	Central
United States	82	Dean-Colomb, Windy	University of South Alabama Mitchell Cancer Institute	Ethics - Central	Schulman Associates IRB, Inc.	Central
Italy	200	Bighin, Claudia	IRCCS Azienda Ospedaliera Universitaria San Martino Istituto Nazionale Per La Ricerca Sul Cancro	Ethics - Local	Comitato Etico dell`Azienda Ospedaliera Universitaria S. Martino di Genova	Local
Italy	201	Cazzaniga, Marina	Azienda Ospedaliera San Gerardo		Comitato Etico Area Monza Brianza	Local
Italy	202	Conte, Pier Franco	Istituto Oncologico Veneto - I.R.C.C.S.		Comitato Etico IRCCS Istituto Oncologico Veneto	Central
Italy	203	Bengala, Carmelo	Presidio Ospedaliero della Misericordia	Ethics - Local	Comitato Etico per la sperimentazione dei Medicinali	Local
Italy	204	Boni, Corrado	Arcispedale Santa Maria Nuova		Comitato Etico provinciale di Reggio Emilia AO Arcispedale S Maria Nuova IRCCS	Local
Italy	205	Scambia, Giovanni	Policlinico Universitario A Gemelli	Ethics - Local	Comitato Etico Universita’ Cattolica S. Cuore Policlinico Gemelli	Local
Italy	206	Cognetti, Francesco	Istituto Nazionale Tumori Regina Elena	Ethics - Local	CE IRCCS Lazio Comitato Etico IRCCS Istituti Fisioterapici Ospitalieri	Local
Italy	208	De Laurentiis, Michelino	Istituto Nazionale Per Lo Studio E La Cura Dei Tumori Fondazione Giovanni Pascale	Ethics - Local	Comitato Etico IRCCS Istituto Nazionale per lo Studio e la Cura dei Tumori Fondazione G Pascale	Local
Italy	209	Frassoldati, Antonio	Azienda Ospedaliero-Universitaria di Ferrara - Arcispedale Sant' Anna	Ethics - Local	Comitato Etico Interaziendale di Area Vasta Bologna-Imola-Ferrara	Local
Italy	210	Gamucci, Teresa	Ospedale SS Trinita'	Ethics - Local	Comitato Etico della ASL RM/C di Roma
Italy	212	Santoro, Armando	IRCCS - Istituo Clinico Humanitas - Humanitas Cancer Center	Ethics - Local	Comitato Etico Indipendente - Istituto Clinico Humanitas	Local
Italy	213	Airoldi, Mario	Azienda Ospedaliera Città della Salute e della Scienza di Torino	Ethics - Local	Comitato Etico CE A.O. "Città della Salute e della Scienza" di Torino	Local
Italy	214	Barone, Carlo	Policlinico Universitario A Gemelli	Ethics - Local	Comitato Etico Dell Universita Cattolica del Sacro Cuore Policlinico Universitario Agostino Gemelli	Local
Italy	215	Zamagni, Claudio	Azienda Ospedaliero-Universitaria di Bologna - Policlinico S.Orsola-Malpighi	Ethics - Local	Comitato Etico Indipendente dell`Azienda Ospedaliero-Universitaria Policlinico S. Orsola-Malpighi	Local
Italy	216	De Placido, Sabino	Azienda Ospedaliera Universitaria Federico II	Ethics - Local	Comitato Etico per le attivita' Biomediche Carlo Romano - Università degli Studi Federico II	Local
Italy	217	Adamo, Vincenzo	Azienda Ospedaliera Ospedali Riuniti Papardo-Piemonte	Ethics - Local	Comitato Etico dell’Azienda Ospedaliera Ospedali Riuniti Papardo Piemonte	Local
Italy	218	Marchetti, Paolo	Azienda Ospedaliera Sant'andrea	Ethics - Central/Local	Comitato Etico dell'Università Sapienza	Local
Italy	219	Barni, Sandro	Azienda Ospedaliera Treviglio-Caravaggio	Ethics - Central/Local	Comitato Etico della Provincia di Bergamo
Germany	221	Schneeweiss, Andreas	Universitatsklinikum Heidelberg	Ethics - Central/Local	Ethikkommission der Medizinischen Fakultät Heidelberg	Central
Germany	222	Thill, Marc	Agaplesion Markus Krankenhaus	Ethics - Central/Local	Ethikkommission der Landesärztekammer Hessen	Local
Germany	223	Huober, Jens	Universitatsklinikum Ulm	Ethics - Central/Local	Ethikkommission der Universität Ulm	Local
Germany	224	Mahlberg, Rolf	Klinikum Mutterhaus der Borromäerinnen	Ethics - Central/Local	Ethik-Kommission der Landesärztekammer Rheinland-Pfalz	Local
Germany	225	Perlova-Griff, Lidia	Sankt Gertrauden-Krankenhaus	Ethics - Central/Local	Landesamt für Gesundheit und Soziales Berlin (LaGeSo) Ethik	Local
Germany	226	Harbeck, Nadia	LMU Klinikum der Universität München	Ethics - Central/Local	Ethikkommission der Med. Fakultät der LMU München	Local
Germany	228	Marschner, Norbert	Praxis für interdisziplinäre Onkologie & Hämatologie	Ethics - Central/Local	Ethikkommission der Medizinischen Fakultät Heidelberg	Central
Germany	229	Ziegler-Löhr, Katja	Schwerpunktpraxis für Gynäkologische Onkologie	Ethics - Central/Local	Ethikkommission der Medizinischen Fakultät Heidelberg	Central
Germany	230	Uleer, Christoph	Frauenärzte am Bahnhofsplatz	Ethics - Central/Local	Ethikkommission der Medizinischen Fakultät Heidelberg	Central
Germany	231	Kurbacher, Christian	Facharztpraxis für Gynäkologie und Geburtshilfe PD Dr. med. Christian Kurbacher	Ethics - Central/Local	Ethikkommission der Ärztekammer Nordrhein	Local
Greece	242	Agelaki, Sofia	University General Hospital of Heraklion	Ethics - Central	National Ethics Committee	Central
Greece	243	Christodoulou, Christos	Metropolitan Hospital	Ethics - Central	National Ethics Committee	Central
Greece	245	Dimopoulos, Athanasios	University of Athens Medical School - Regional General Hospital Alexandra	Ethics - Central	National Ethics Committee	Central
Greece	246	Kalofonos, Haralabos	University General Hospital of Patras	Ethics - Central	National Ethics Committee	Central
Greece	247	Christofyllakis, Charalambos	Iaso General Hospital of Athens	Ethics - Central	National Ethics Committee	Central
Austria	251	Steger, Guenther	Medizinische Universitat Wien	Ethics - Central/Local	Ethikkommission der Medizinischen Universität Wien	Central
Austria	252	Egle, Daniel	Universitätsklinikum Innsbruck	Ethics - Central/Local	Ethikkommission der Medizinischen Universität Innsbruck	Local
Austria	253	Greil, Richard	Salzburger Landeskliniken	Ethics - Central/Local	Ethikkommission für das Bundesland Salzburg	Local
Austria	254	Ömer, Volker	Krankenhaus der Barmherzigen Schwestern Linz	Ethics - Central/Local	Ethikkommission der Medizinischen Universität Wien	Local
France	261	Mouret-Reynier, Marie-Ange	Centre Jean Perrin Centre Régional de Lutte Contre Le Cancer D'auvergne	Ethics - Central	CPP Sud Est VI	Central
United Kingdom	301	Coleman, Robert	Weston Park Hospital	Regulatory - Other	Sheffield Teaching Hospitals NHS Foundation Trust
United Kingdom	302	Howell, Sacha	Christie Hospital	Regulatory - Other	The Christie NHS Foundation Trust	Central
United Kingdom	303	Bowen, Rebecca	Royal United Hospital	Regulatory - Other	Royal United Hospital Bath NHS Trust	Central
United Kingdom	304	Guppy, Amy	Mount Vernon Hospital	Regulatory - Other	East and North Hertfordshire NHS Trust
United Kingdom	305	Arkenau, Tobias	Sarah Cannon Research Institute UK	Regulatory - Other	Sarah Cannon Research Institute UK R&D
United Kingdom	306	Chan, Stephen	Nottingham City Hospital	Ethics - Central	NRES Committee North West - Haydock
United Kingdom	307	Palmieri, Carlo	Royal Liverpool Hospital	Ethics - Central	NRES Committee North West - Haydock
Spain	321	Munoz-Mateu, Montserrat	Hospital Universitario Clinic de Barcelona	Ethics - Central/Local	CEIC Hospital Clinic de Barcelona	Local
Spain	322	Plazaola Alcibar, Arrate	Onkologikoa - Kutxaren Institutu Onkologikoa	Ethics - Central/Local	CEIC de Euskadi	Local
Spain	323	Cortes, Javier	Hospital Universitario Vall d'Hebron	Ethics - Central/Local	CEIC Hospital Universitari Vall d'Hebron	Central
Spain	324	Martín, Miguel	Hospital General Universitario Gregorio Marañón	Ethics - Central/Local	CEIC Hospital General Universitario Gregorio Marañon	Local
Spain	325	de la Haba, Juan	Hospital Universitario Reina Sofia	Ethics - Central/Local	CEIC de Andalucia (CCEIBA)	Local
Spain	326	Anton Torres, Antonio	Hospital Universitario Miguel Servet	Ethics - Central/Local	CEIC de Aragon (CEICA)	Local
Spain	327	de la Cruz Merino, Luis	Hospital Universitario Vírgen Macarena	Ethics - Central/Local	CEIC de Andalucia (CCEIBA)
Spain	329	Lopez Lopez, Rafael	Complejo Hospitalario Universitario de Santiago	Ethics - Central/Local	CEIC de Galicia (CAEI)	Local
Spain	330	Santaballa Bertran, Ana Maria	Hospital Universitari i Politecnic La Fe de Valencia	Ethics - Central/Local	CEIC Hospital Universitario y Politecnico la Fe	Local
Portugal	342	Costa, Luis	Centro Hospitalar de Lisboa Norte, EPE - Hospital de Santa Maria	Ethics - Central	Comissão de Ética para a Investigação Clínica - CEIC	Central
Portugal	343	Mourao, Ana	Centro Hospital de Lisboa Ocidental - Hospital São Francisco Xavier	Ethics - Central	Comissão de Ética para a Investigação Clínica - CEIC	Central
Portugal	344	Afonso, Noémia	Instituto Portugues de Oncologia Do Porto Francisco Gentil Epe	Ethics - Central	Comissão de Ética para a Investigação Clínica - CEIC	Central
Portugal	346	Barroso, Sérgio	Hospital Espírito Santo	Ethics - Central	Comissão de Ética para a Investigação Clínica - CEIC	Central
Portugal	347	Rodrigues, Tânia	Hospital Da Luz	Ethics - Central	Comissão de Ética para a Investigação Clínica - CEIC	Central
Brazil	400	Girotto, Gustavo	Hospital de Base Da Faculdade de Medicina de São José Do Rio Preto	Ethics - Local	Comitê de Ética em Pesquisa em Seres Humanos da Faculdade de Medicina de São José do Rio Preto	Local
Brazil	401	Cardoso, Ana Paula	Sociedade Beneficente Israelita Brasileira Hospital Albert Einstein	Ethics - Local	Comite de Etica em Pesquisa em Seres Humanos do Hospital Israelita Albert Einstein	Local
Brazil	402	Barrios, Carlos	Hospital Sao Lucas Da Pontificia Universidade Catolica Do Rio Grande Do Sul (PUCRS)	Ethics - Local	Comite de Etica em Pesquisa da Pontificia Universidade Catolica do Rio Grande do Sul - PUC/RS	Local
Brazil	403	Skare, Nils	Liga Paranaense de Combate Ao Cancer	Ethics - Local	Comite de Etica em Pesquisa em Seres Humanos Liga Paranaense de Combate ao Cancer	Local
Brazil	404	Nogueira, Jose Alberto	Centro de Oncologia Da Bahia		Comite de Etica em Pesquisa em Seres Humanos do Hospital Sao Rafael/Monte Tambor/BA	Local
Brazil	405	Brust, Leandro	Hospital Bruno Born		Comite de Etica em Pesquisa em Seres Humanos do Centro Universitario UNIVATES/RS	Local
Brazil	406	Andrade, Jurandyr	Hospital Das Clinicas da Faculdade de Medicina de Ribeirão Preto - USP	Ethics - Local	Comite de Etica em Pesquisa do Hospital das Clinicas da Faculdade de Medicina de Ribeirao Preto	Local
Brazil	407	Costa, Susanne	INCA Instituto Nacional De Cancer	Ethics - Local	Comitê de Ética em Pesquisa em Seres Humanos do Instituto Nacional do Câncer (INCA)	Local
Brazil	408	Morelle, Alessandra	Associação Hospitalar Moinhos de Vento	Ethics - Local	Comite de Etica em Pesquisa em do Hospital Moinhos de Vento/RS	Local
Brazil	409	Faccio, Adilson	Instituto Ribeirãopretano de Combate Ao Câncer		Comitê de Ética em Pesquisa em Seres Humanos da Universidade de Ribeirão Preto (UNAERP)	Local
Brazil	410	Cruz, Felipe	Instituto Brasileiro de Controle Do Câncer IBCC		Comite de Etica em Pesquisa do Instituto Brasileiro de Controle do Cancer/ IBCC	Local
Brazil	411	Alencar, Victor	ONCOCLINIC Clinica de Oncologia LTDA		Comitê de Ética em Pesquisa em Seres Humanos da Universidade Federal do Ceará	Local
Brazil	412	Segalla, José	Hospital Amaral Carvalho	Ethics - Local	Comitê de Ética em Pesquisa do Hospital Amaral Carvalho	Local
Brazil	413	Paiva, Carlos	Fundação Pio XII Hospital de Câncer de Barretos	Ethics - Local	Comitê de Ética em Pesquisa Fundação Pio XII Hospital de Câncer de Barretos	Local
Brazil	414	Testa, Laura	Sociedade Beneficente de Senhoras Hospital Sirio Libanes	Ethics - Local	Comitê de Ética em Pesquisa em Seres Humanos do Hospital Sírio Libanês Sociedade Benefiente de Senho	Local
Brazil	416	Hegg, Roberto	Hospital Pérola Byington	Ethics - Local	Comitê de Ética em Pesquisa em Seres Humanos do Centro de Referência da Saúde da Mulher	Local
Brazil	417	Bertoni, Vanessa	AMO - Assistência Multidisciplinar em Oncologia		Comitê de Ética em Pesquisa em Seres Humanos Fundação Bahiana de Cardiologia	Local
Australia	500	Potasz, Nicole	Frankston Hospital	Ethics - Local	Peninsula Health HREC	Local
Australia	501	Craft, Paul	The Canberra Hospital	Ethics - Central/Local	ACT Health Human Research Ethics Committee (ACTH-HREC)	Local
Australia	502	Dewar, Joanna	Sir Charles Gairdner Hospital	Ethics - Central/Local	Sir Charles Gairdner Hospital HREC	Local
Australia	503	Eek, Richard	Border Medical Oncology	Ethics - Central	Bellberry Human Research Ethics Committee	Local
